# Supplementary material for: A Recessive Founder Mutation in Regulator of Telomere Elongation Helicase 1, RTEL1, Underlies Severe Immunodeficiency and Features of Hoyeraal Hreidarsson Syndrome
Source: PLoS Genet. 2013 Aug 29;9(8):e1003695. doi: 10.1371/journal.pgen.1003695 (PMC3757051; doi:10.1371/journal.pgen.1003695)
Supplement: Table S1 — Exome variant filtering strategy. (XLSX) [file pgen.1003695.s002.xlsx]

## Sheet: Supp Table 1
Table S1: Exome variant filtering strategy
	NCI-318
Total variants called across proband, father, and mother	200227
Excluding synonymous variants	25209
Excluding MAF>5% in KAVIAR or any 1000 Genomes or dbSNP non-disease populationa	8669
Excluding variants that appear >3 times in ESP	7063
Excluding variants that appear >2 times in an internal control population	1075
Excluding segmental duplications >2b	1039
Excluding variants that do not appear in the proband	280
Description of remaining candidate variants
	NCI-318
Candidate variants that passed filtering steps	280
Distribution of candidate variants in existing databases
Listed in dbSNP	50
Listed in 1000 Genomes	20
Listed in ESP 3 or fewer times	91
Listed in Kaviar MAF<=5%	0
Found in internal control population 2 or fewer times	77
Novel (not in any of the above populations)	128
Candidate variants' effects on the encoded protein
Substitutions	244
Possible splice variants	24
Frameshifts	8
Premature stops	10
Insertions	3
Non-synonymous	2
Loss-of-stop	1
Deletions	15
Modes of inheritance of candidate variants
Maternal AD inheritance	99
Paternal AD inheritance	81
De novo	90
Unclear	7
AR inheritance	3
Compound heterozygous	0
aCorrected for very small populations
bBased on UCSC genomicSuperDups track
