# Supplementary material for: A Recessive Founder Mutation in Regulator of Telomere Elongation Helicase 1, RTEL1, Underlies Severe Immunodeficiency and Features of Hoyeraal Hreidarsson Syndrome
Source: PLoS Genet. 2013 Aug 29;9(8):e1003695. doi: 10.1371/journal.pgen.1003695 (PMC3757051; doi:10.1371/journal.pgen.1003695)
Supplement: Table S2 — Exome coverage statistics. (XLSX) [file pgen.1003695.s003.xlsx]

## Sheet: Supp Table 3
Table S2: Exome coverage statistics
Family	NCI-318
Individual	NCI-318-1	NCI-318-2	NCI-318-3	Average
Target lengtha (bases)	34990248	34990248	34990248	34990248
Bases on target with at least 15 reads	31540246	28656691	30958578	3.03852e+07
	0.901401	0.818991	0.884777	0.86839
On-target reads	62754798	34900472	39670540	45775270
Off-target reads	18494470	11778043	18756301	16342938
abased on UCSC hg19 "known genes" coding regions
