# Supplementary material for: A Recessive Founder Mutation in Regulator of Telomere Elongation Helicase 1, RTEL1, Underlies Severe Immunodeficiency and Features of Hoyeraal Hreidarsson Syndrome
Source: PLoS Genet. 2013 Aug 29;9(8):e1003695. doi: 10.1371/journal.pgen.1003695 (PMC3757051; doi:10.1371/journal.pgen.1003695)
Supplement: Table S3 — Variants in telomere- and DDR-related genes and autosomal recessive variants found by whole exome sequencing. (XLSX) [file pgen.1003695.s004.xlsx]

## Sheet: Supp Table 2
Table S3: Variants in telomere- and DDR-related genes and autosomal recessive variants found by WES
Location (hg19)	Gene name	Gene location	Nucleotide change	Amino acid change	Present in other databases	Inheritance pattern	Mutation found in MSK-41?
chr5:80088635	MSH3	CDS	A>G	Q>R	no	AD, paternal	No
chr11:57069386	TNKS1BP1	CDS	A>T	D>E	no	AD, paternal	N/A
chr12:31256640	DDX11	CDS, UTR	G>T	G>V	no, segdup	AD, maternal	N/A
chr15:75645042	NEIL1	CDS	G>T	G>W	no	de novo	N/A
chr16:23649399	PALB2	CDS	G>A	R>C	ESP (1x, MAF 0.0001)	AD, paternal	No
chr16:69400858	TERF2	CDS	G>A	R>C	no	AD, paternal	No
chr17:33428331	RAD51D	CDS	G>A	R>W	no	de novo	No
chr19:57166527	LOC147670	CDS	C>A	C>X	no, repeat-containing	AR	N/A
chr19:57641440	USP29	CDS	C>G	P>R	ESP (3x; MAF 0.0003)	AR	N/A
chr20:62326972	RTEL1	CDS,UTR,intron	G>A	R>H	no	AR	Yes
