# Supplementary material for: A Recessive Founder Mutation in Regulator of Telomere Elongation Helicase 1, RTEL1, Underlies Severe Immunodeficiency and Features of Hoyeraal Hreidarsson Syndrome
Source: PLoS Genet. 2013 Aug 29;9(8):e1003695. doi: 10.1371/journal.pgen.1003695 (PMC3757051; doi:10.1371/journal.pgen.1003695)
Supplement: Table S4 — Primers for RTEL1 locus used in IonTorrent sequencing. (XLSX) [file pgen.1003695.s005.xlsx]

## Sheet: Supp Table 5
Supplementary Table 4: Primers for RTEL1 locus used in IonTorrent sequencing.
Primer name	Sequence
RTEL1_ex2_F	TCCTGTCCTGTTCTGTGGTG
RTEL1_ex2_R	GCCTCAGGACCAAGCAGTC
RTEL1_ex3_F	CACGAGCGTGATGCAGAC
RTEL1_ex3_R	TCTCCAGGCAGCTCAACAG
RTEL1_ex4_F	GAAGACATTGCAAAGCTGAAGAG
RTEL1_ex4_R	CATGGCCCGTTTCTAGCTC
RTEL1_ex5_6_F	CTCCTCAGTTCCCAAAGCTG
RTEL1_ex5_6_R	CAAGATGGAGGCCTGCTG
RTEL1_ex7_F	TGCAGTGTGGGTGTCAGC
RTEL1_ex7_R	CAGTTAACTAATACAGCAGGAGAAGG
RTEL1_ex8_F	TCTGTGTATGCGGCTGATG
RTEL1_ex8_R	CCTAGCCTGTGGCATGGT
RTEL1_ex9_F	AGTCCCGTCCTCACACTCTG
RTEL1_ex9_R	ACCTCAGGCCTCAGTGCTC
RTEL1_ex10_F	ACATCATCGACAAGCACCAG
RTEL1_ex10_R	GATGAGGGCAAGCAGGAG
RTEL1_ex11_12A_F	CACGCTCTGTGCCCTTCT
RTEL1_ex11_12A_R	ACCCGCAGTCCTTTCCTC
RTEL1_ex11_12B_F	TGGAGAAGAGCCTGGAGTTC
RTEL1_ex11_12B_R	CCAATCGGGTTCTGGAAG
RTEL1_ex13_F	GTAACAGTGGCCCTCCTGTC
RTEL1_ex13_R	CTCTTGTGGCCAGGAAACTC
RTEL1_ex14_F	CCTGGTGGGTGCTTATGG
RTEL1_ex14_R	ACTCCTGCCCAGAGAGGAAC
RTEL1_ex15_16_F	GGCCGTGGTGTGATTGTC
RTEL1_ex15_16_R	AGTTGTCATACACCCTGACGTG
RTEL1_ex17_18_F	CTGCAGCAGATGAGGGTCTT
RTEL1_ex17_18_R	GAGGCAGCCTTTGGAGGT
RTEL1_ex19_20_F	CCAGCCTGAAGCAGAGGT
RTEL1_ex19_20_R	GTTGGCCTCAGGAGACAGAG
RTEL1_ex21_F	TCTGTGTGTGGTTGTGAGCTG
RTEL1_ex21_R	CATGCGTGTCTATGGTGGTC
RTEL1_ex22_F	GCTCAATGTTCCAAGGAAGG
RTEL1_ex22_R	AGTCTGAGGGTCCCACCTG
RTEL1_ex23_F	CTCAGGGCAGCTTGTGTG
RTEL1_ex23_R	ATGGGTGAAGTGGGCATCT
RTEL1_ex24_F	CAGGGAACTTTCCAGATGCT
RTEL1_ex24_R	CTCTGGGCACTCCAGACC
RTEL1_ex25_26_F	TGAGCAGCTCTCCAGGAGTT
RTEL1_ex25_26_R	GAGCCCTGTGGGTAAGCA
RTEL1_ex27_F	CCGGGTCTGATTGAAGCTC
RTEL1_ex27_R	AGCGATGTCTCTCCCATGA
RTEL1_ex28_F	CCTTAGACAGAGGCCAGCAG
RTEL1_ex28_R	TCTGTTGGGTGGGTTCTTG
RTEL1_ex29_30_F	GATGGTTGGCAAGGGATG
RTEL1_ex29_30_R	CCAAGCTGGTTCTCTTGAGG
RTEL1_ex31_F	ACGTTTCAGTTATGCTCACTTCC
RTEL1_ex31_R	CCTGAGAGGCTGCACACAC
RTEL1_ex32_F	CCCTGTGGTCTGGGACTTAG
RTEL1_ex32_R	AAATATATCCGGGCCTCCAC
RTEL1_ex33_34_F	TCCTTCCGGGTCAGAAGAC
RTEL1_ex33_34_R	GGACATCAGGAGTCGTCAGC
RTEL1_ex34_35_F	CTCTTTCCCGGCCTCTGT
RTEL1_ex34_35_R	GCCAGAAGCAATAGGAGGTG
